# Supplementary material for: Whole-Genome Sequencing of Trypanosoma brucei Reveals Introgression between Subspecies That Is Associated with Virulence
Source: mBio. 2013 Aug 20;4(4):e00197-13. doi: 10.1128/mBio.00197-13 (PMC3747575; doi:10.1128/mBio.00197-13)
Supplement: Table S4 — KASPar genotyping and public sequence database data. Genotyping data were obtained by KASPar (KBiosciences Ltd.) and from next-generation sequencing data from public sequence databases. Thirty informative loci are presented for 32 T. b. rhodesiense isolates from Uganda, labeled by zymodeme, or “Tbr_unk” if unknown. Highlighted isolates were sequenced by ABI SOLiD. Eight T. b. brucei/T. b. gambiense whole-genome sequences deposited in public databases are labeled by strain and laboratory crosses between two isolates are indicated as strain “x” strain (or as a self-fertilized line in the case of TREU927×TREU927). Twenty-three Central/West African T. b. brucei and T. b. gambiense strains (20) are included and labeled as follows: Tbb = T. b. brucei; Tbg1 = T. b. gambiense Type 1; Tbg2 = T. b. gambiense Type 2; Tb_unk = Unknown subspecies of T. brucei. Unknown subspecies of T. brucei are indicated with “Tb_unk.” Alleles are color coded as follows: blue, cytosine; black, guanine; red, thymine; green, adenine; and white, unknown. [file mbo004131598st4.xlsx]

## Sheet: Recoded
				Chromosome	Chromosome 2				Chromosome 3								Chromosome 4								Chromosome 5								Chromosome 7						Chromosome 8
	Structure ID	BAPS cluster		DNA \ Assay	11405143		11826710		11987611		12262672		12546628		12634050		13649484		13727977		13745548		15020177		15668532		15764227		15882477		16374695		18625702		19707953		20080306		20861527		21377395		21642832		21642834		22171609		22586191
B17	1	3		11_B17	C	A	G	G	C	T	A	A	T	C	G	G	G	A	T	A	G	C	A	A	C	C	C	C	T	A	A	A	T	T	T	A	C	C	T	G	T	C	T	C	C	A	T	C	T
B17	2	3		29_B17	C	A	G	G	C	T	A	A	T	C	G	G	G	A	T	A	G	C	A	A	C	C	C	C	T	A	A	A	T	T	T	A			T	G	T	C	T	C	C	A	T	C	T
B17	4	3		3_B17	C	A	G	G	C	T	A	A	T	C	G	G	G	A	T	A	G	C	A	A	C	C	C	C	T	A	A	A	T	T	T	A	C	C	T	G	T	C	T	C	C	A	T	C	T
B17	5	3		4_B17	C	A	G	G	C	C	A	A	T	C	G	G	G	A	T	A	G	C	A	A	C	C	C	C	T	A	A	A	T	T	T	A	C	C	T	G	T	C	T	C	C	A	T	C	T
B17	8	3		5_B17	C	A	G	G	C	T	A	A	T	C	G	G	G	A	T	A	G	C	A	A	C	C	C	C	T	A	A	A	T	T	T	A	C	C	T	G	T	C	T	C	C	A	T	C	T
B17	9	3		9_B17	C	A	G	G	C	T	A	A	T	C	G	G	G	A	T	A	G	C	A	A	C	C	C	C	T	A	A	A	T	T	T	A	C	C	T	G	T	C	T	C	C	A	T	C	T
B17	3	4		31_B17	C	A	G	G	C	C	A	A	T	C	G	G	G	A	T	A	G	C	A	A	G	C	T	C	T	A	C	A	T	T	T	A	T	C	T	G	T	C	T	C	C	A	T	C	T
B17	6	4		52_B17	C	A	G	G	C	C					G	G					G	C					T	C	T	A			T	T	T	A	C	C					T	C	C	A	T	C	T
B17	7	4		53_B17	C	A	G	G	C	C	A	A	T	C	G	G	G	A	T	A	G	C	A	A	G	C	T	C	T	A	C	A	T	T	T	A	T	C	T	G	T	C	T	C	C	A	T	C	T
B376	10	5		NAMAN_B376			G	G	C	T			T	C	G	G			T	A	G	G	A	A			T	T			C	A	C	T			T	C					C	C	C	C	C	C	T
B387	11	4		43_B387	C	A	G	G	C	C	A	A	T	C	G	G	A	A	T	A	G	G	A	A	G	C	T	C	T	A	C	A	C	T			C	C	T	G			T	C	C	A	T	C	T
unknown	15	1		NewPat_unk	A	A	A	A	C	C	G	G	C	C	G	G	G	A	A	A	G	G	G	A	G	C	T	T	T	A	C	C	C	C	A	A	T	T	G	G	C	C	C	C	C	C	C	C	T
unknown	12	4		1_unk	C	A	G	G	C	T	A	A	T	C	G	G	G	G	T	A	G	C	A	A	G	C	T	C	T	A	C	C	T	T	T	A	C	C	T	G	C	C	C	C	C	C	C	C	T
unknown	16	4		WANKA_unk	C	A	A	A	C	T	A	A	T	C	G	G	G	A	T	A	G	C	A	A	G	C	T	C	T	A	C	A	T	T	T	A	C	C	T	G	T	C	T	C	C	A	T	C	T
unknown	14	5		MUSOB_unk	C	C	G	G	C	T	G	G	T	C	G	G	A	A	T	A	G	G			G	G	T	T	T	T	C	A	C	T	T	T	T	C	T	T	T	C	C	C	C	C	C	C	T
unknown	13	6		56_unk	C	A	G	G	T	T	G	G	T	T	T	G	G	A	T	A	G	C	A	A	G	C	T	C	T	A	C	A	T	T	T	A	C	C	T	G	C	C	C	C	C	C	C	C	T
Z309	17	6		37_Z309	C	C	A	A	T	T	G	G	T	C	G	G	A	A	A	A	G	C	A	A	G	C	T	C	T	A	C	C	T	T	T	A	C	C	G	G	C	C	C	C	C	C	C	C	T
Z310*	18	3		28_Z310	C	A	G	G	C	C	A	A	T	C	G	G	G	A	T	A	G	C	A	A	C	C	C	C	T	A	A	A	T	T	T	A	C	C	T	G	T	C	T	C	C	A	T	C	T
Z310	19	4		6_Z310	A	A	G	G	C	T	A	A	T	C	G	G	G	A	T	A	G	C	A	A	G	C	T	C	T	A	A	A	T	T	T	A	C	C	G	G	C	C	C	C	C	C	C	C	T
Z310	20	4		MULER_Z310	C	A	G	G	C	T	A	A	T	C	G	G	G	A			G	C	A	A	G	C	T	C	T	A	C	A	T	T	T	A	C	C	G	G			C	C	C	C	C	C	T
Z310	21	4		TAKOB_Z310	C	A	G	G	C	T	A	A			G	G	A	A			G	C	A	A			T	C			C	A	T	T	T	A	C	C	G	G			C	C	C	C	C	C	T
Z310	22	4		WABUK_Z310	C	C	A	A	C	C	A	A	T	C	G	G	G	A	T	A	G	C	A	A	G	C	T	C	T	A	C	A	T	T	T	A	C	C	G	G	C	C	C	C	C	C	C	C	T
Z310	24	6		26_Z310	C	C	A	A	T	T	G	G	T	C			A	A	A	A	G	C	A	A	G	C	T	C	T	A	C	A	T	T	T	A	C	C	G	G	C	C	C	C	C	C	C	C	T
Z311	23	6		7_Z311	C	A	G	G	T	T	G	G	T	C	G	G	G	A	T	A	G	C	A	A	G	C	T	C	T	A	A	A	T	T	T	A	C	C	G	G	C	C	C	C	C	C	C	C	T
Z366	25	5		36_Z366	C	C	G	G	C	T	G	G	T	C	G	G	A	A	T	A	G	G			G	G	T	T	T	T	A	A	C	T	T	T	T	C	T	T	T	C	C	C	C	C	C	C	T
Z366	26	5		44_Z366	C	C	G	G	C	T	G	G	T	C	G	G	A	A	T	A	G	G			G	G	T	T	T	T	C	A	C	T	T	T	T	C	T	T	T	C	C	C	C	C	C	C	T
Z366	27	5		45_Z366	C	C	G	G	C	T	G	G	T	C	G	G	A	A	T	A	G	G			G	G	T	T	T	T	C	A	C	T	T	T	T	C	T	T	T	C	C	C	C	C	C	C	T
Z366	28	5		49_Z366	C	C	G	G	C	T	G	G	T	C	G	G	A	A	T	A	G	G			G	G	T	T	T	T	C	A	C	T	T	T	T	C	T	T	T	C	C	C	C	C	C	C
Z366	29	5		58_Z366	C	C	G	G	C	T	G	G	T	C	G	G	A	A	T	A	G	G			G	G	T	T	T	T	C	A	C	T	T	T	T	C	T	T	T	C	C	C	C	C	C	C	T
Z366	30	5		ODOI_Z366	C	C	G	G	C	T	G	G	T	C	G	G	A	A	T	A	G	G			G	G	T	T	T	T	C	A	C	T	T	T	T	C			T	C	C	C	C	C	C	C	T
Z375	32	3		KYAKU_Z375	C	A	G	G	C	T	A	A	T	C	G	G	G	A	T	A	G	C	A	A	C	C	C	C	T	A	A	A	T	T	T	A	C	C	T	G			T	C	C	A	T	C	T
Z375	31	6		2_Z375	C	A	G	G	T	T	G	G	T	T	T	G	G	A	T	A	G	C	A	A	G	C	T	C	T	A	C	A	T	T	T	A	C	C	T	G	C	C	C	C	C	C			T
Z377	33	2		KUMAK_Z377	C	A	G	G	C	C	A	A	C	C			A	A			G	G			G	G	T	T	T	T	C	A	T	T	A	A			G	G			C	C	C	C	T	C	C
247	40			247 Parental	A	A	A	A	C	C	A	A	C	C	G	G	A	A	A	A	G	G			G	C	T	T	T	T	C	C	T	T	A	A	T	T	G	G	C	C	C	C	C	C	C	C	T
386	39			Gambiense parent	C	C	G	G	C	C	G	G	T	T	G	G	G	G	T	T	G	G			G	G	T	T	T	A	C	C	T	T	T	T	T	T	T	T	C	T	T	T	A	A	C	T	C
386x247	38			Gambiense cross	C	A	A	G	C	C	A	G	C	T	G	G	A	G	T	A	G	G			G	C	T	T	T	A	C	C	C	T	T	A	T	T	G	T	C	T	C	T	C	A	C	T	C
927x247	37			Brucei x Brucei	C	A	A	G	C	C	A	A	C	C	G	G	A	G	T	A	G	G	G	G	G	G	T	T	T	T	C	C	C	T	T	A	T	T	G	G	C	C	C	C	C	C	C	C	C
927x927	36			Brucei selfer	A	A	A	A	C	C	A	A	C	C	G	G	A	A	A	A	G	G			G	G	T	T	T	T	C	C	T	T	A	A	T	T	G	G	C	C	C	C	C	C	C	C	T
EATRO2340	34			Kenya	C	C			A	A	A	A	C	C	G	T	A	G			G	C			G	C	C	T	T	T	C	A					C	C	G	T	C	T	C	C	C	C	C	C	C
EATRO3	35			Uganda	C	A	A	G	C	T	A	G	C	T	G	T	A	G	A	A			A	A			C	T	T	T	C	A					C	C			C	T	C	T	C	A	C	C
* suspected mislabeled
[truncated: 17 more columns]

## Sheet: Sheet1
* suspected mislabeled
